# Supplementary material for: Public health diplomacy: summary of the methods and outcome of the 1st University of Memphis School of Public Health Diplomacy Summit
Source: Front Public Health. 2025 Apr 11;13:1564709. doi: 10.3389/fpubh.2025.1564709 (PMC12023912; doi:10.3389/fpubh.2025.1564709)
Supplement: Supplementary file 2 [file Table_2.xlsx]

## Sheet: Codebook-PHD
Major Themes	Sub-Themes	Codes	Descriptions	Excerpts
Theme 1: The Role of Public Health Diplomacy in Addressing Global Challenges
	1. Health Diplomacy in Conflict Zones
		Engagement in crisis	Health diplomacy in crisis situations requires navigating complex local dynamics to deliver aid.
		Neutrality of health diplomacy	Health diplomacy often serves as a neutral entry point in conflict zones, facilitating essential health interventions.
		Reconstruction and sustainability	Post'-'conflict health diplomacy is critical for rebuilding health systems and ensuring long'-'term stability.
	2. Cultural Sensitivity and Inclusivity in Public Health
		Cultural barriers	Recognizing and addressing cultural misunderstandings in health communication is vital for public health efficacy.
		Rights-based approach	Public health diplomacy must ensure equal access to health information and services as a basic human right.
		Understanding community needs	Conducting needs assessments allows health diplomacy efforts to be tailored to specific community requirements.
	3. Enhancing Visibility and Advocacy
		Digital Advocacy and Communication	Utilizing digital platforms for broader outreach and education on public health diplomacy.
		Engaging Diverse Stakeholders	Inviting foreign services, NGOs, and communities to broaden the impact and understanding of public health diplomacy.
		Integration into Established Platforms	Including public health diplomacy topics within existing conferences and academic forums.
	4. Engagement with Communities and Stakeholders
		Feedback Mechanisms and Accountability	Emphasizes the importance of two'-'way communication to ensure transparency, trust, and responsiveness to community needs.
		Leveraging Social Media and Influencers	Explores the strategic use of social media platforms and trusted influencers to amplify public health messages.
		Stakeholder Involvement and Empowerment	Advocates for engaging stakeholders at every level to ensure buy'-'in, accountability, and relevance in health initiatives.
		Tailoring Communication for Audience Diversity	Involves adapting messages to suit the unique needs, cultural contexts, and levels of understanding of diverse audiences to ensure effective engagement and comprehension.
	5. Data Security and Ownership in International Collaborations
		Data ownership issues	Determining data ownership in international projects is complex and requires clear agreements among collaborating parties.
		Data sharing challenges	Many countries restrict data sharing in global health crises, which complicates coordinated responses.
		Ethical considerations	Ethical approvals and protocols are necessary to manage data responsibly in health research collaborations.
		Ethical Decision'-'Making in Diplomacy	Balancing ethical considerations in global public health strategies.
Theme 2. Competencies and Skills Development for Public Health Diplomats
	1. Competencies for Health Diplomacy
		Crisis Management and Negotiation Skills	Focuses on the ability to manage crises, mediate disputes, and negotiate effectively with diverse stakeholders in high'-'pressure situations.
		Cross'-'Cultural Communication	Highlights the importance of understanding and navigating cultural differences in communication to build relationships and trust.
		Data Analysis and Knowledge Transfer	Emphasizes the ability to collect, analyze, and present data effectively to inform decision'-'making and engage stakeholders.
		Language and Plain Communication for Diverse Audiences	Stresses the use of clear, jargon'-'free language and, where possible, local languages to communicate effectively with diverse groups.
		Leadership training	Preparing students for decision'-'making as a PH diplomacy skill
		System Thinking and Holistic Approaches	Advocates for a holistic perspective in addressing interconnected health issues and their broader impacts, such as environmental and occupational health.
	2. Soft Skills in Communication and Interpersonal Relationships
		Building Trust and Empathy	Focuses on creating trust through transparent, respectful communication and understanding others’ perspectives and concerns.
		Cultural Competency	Involves understanding cultural norms, values, and practices to engage effectively and respectfully in diverse settings.
		Interpersonal Skills and Conflict Mediation	Focuses on the ability to build positive relationships, navigate interpersonal dynamics, and mediate conflicts effectively by balancing differing perspectives and fostering mutual understanding.
		Non'-'Technical and Technical Communication	Addresses the dual need for conveying complex health information to experts and simplifying it for the general public.
	3. Educational Integration of Public Health Diplomacy
		Curriculum development	Public health programs must integrate health diplomacy into their curriculum to prepare students for global challenges.
		Practical training opportunities	Placement programs with community organizations provide students hands'-'on experience in health diplomacy.
		Sustainability of diplomatic training	Building sustainable diplomatic skills requires long'-'term educational strategies that go beyond individual courses.
Theme 3. Strengthening Resources and Infrastructure for Public Health Diplomacy Education
	1. Advancing Public Health Diplomacy Education and Training
		Experiential Learning Opportunities	Providing practical experiences like internships, placements, and conferences to build real'-'world skills.
		Mentorship and Peer Learning	Incorporating mentorship programs involving diplomats and experienced professionals to enhance learning.
		Rights'-'Based Approach to Health Equity	Ensuring diplomacy prioritizes health as a fundamental human right.
		Scope and Uniformity in Definition	Establishing a clear and consistent definition of public health diplomacy to guide discussions and actions.
	2. Enhancing Public Health Diplomacy Education
		Global Engagement Programs	Opportunities for students to participate in international experiences to understand diverse public health approaches.
		Simulation and Training Programs	Initiatives providing practical, real'-'life experiences for public health students to learn diplomacy skills.
	3. Building Infrastructure for Collaboration and Learning
		Global Networks and Partnerships	Establishing partnerships with governments, NGOs, and international organizations to strengthen initiatives.
		Resource Hubs	Developing centralized platforms to store and disseminate public health diplomacy materials and tools.
		Sustainability through Community of Practice	Creating a continuous, engaged network to ensure the longevity of public health diplomacy efforts.
	4. Centralizing Resources and Information
		Public Health Resource Hubs	Establishing centralized platforms to store and share data, training materials, and case studies.
		Technology for Dissemination	Using digital platforms like YouTube and podcasts to share public health knowledge and engage broader audiences.
Theme 4. Fostering Global Collaboration for Advancing Public Health Diplomacy
	1. Bridging Knowledge and Practice
		Hands-On Experience	Opportunities for direct involvement in public health diplomacy through interactions with officials and live scenarios.
		Integrative Curriculum Design	Developing educational programs combining core public health topics with diplomacy skills and leadership training.
	2. Collaboration and Partnership in Health Diplomacy
		Academic'-'community partnerships	Strengthening ties between universities and local communities is essential for the practical application of health diplomacy.
		Engagement with vulnerable populations	Inclusive diplomacy requires engaging marginalized communities directly to ensure their health needs are prioritized.
		Government and NGO roles	Collaboration between governments and NGOs plays a crucial role in health diplomacy, especially in crisis management.
		Participatory approach with communities	Implementing participatory approach or bottom up approach with communities to work on sensitive issues or health issues
